# Supplementary material for: Anti-hyperglycemic, anti-hyperlipidemic, and anti-inflammatory effect of the drug Guggulutiktaka ghrita on high-fat diet-induced obese rats
Source: J Ayurveda Integr Med. 2022 Jun 24;13(3):100583. doi: 10.1016/j.jaim.2022.100583 (PMC9250015; doi:10.1016/j.jaim.2022.100583)
Supplement: Multimedia component 1 [file mmc1.xlsx]

## Sheet: Guggulu tiktha gritha
	SDM AYURVEDA PHARMACY					Ref:ISO 9001:2015
	P.O Kuthpady-574118,Udupi Dist;Karnataka State					DOC.No.SDMAP/QC/02/R001
	Q.C DEPARTMENT
CERTIFICATE OF ANALYSIS FOR RAW MATERIALS
Name of the raw material:NIMBA TWAK					References:IP/BP/API/IN HOUSE
Supplier name:B.T.C					A.R.NO: RM220163
Category: Bark					BATCH NO:
GRN No:					ANALYSIS STARTED ON:24-04-2020
Item Code:NIM					ANALYSIS COMPLETED ON:25-04-2020
Quantity Received:285Kg
SL.NO	Physicochemical test		Limits			Results
1	Description		Extemal surface is rough, fissured and rusty-grey; laminated yellowish inner surface;characteristic odour and bitter taste.			Complies
2	Foreign Matter		NMT 2%			Nil
3	Total Ash		NMT 7%			0.061
4	Acid-Insoluble Ash		NMT1.5%			0.0115
5	Water soluble extractive		NLT 5%			0.064
6	Alcohol soluble extractive		NLT 6%			0.168
Conclusion:The above samples complies/does not comply to the standards as per the specification.
Analysed by Q.C Chemist					Approved By Officer Q.C
	SDM AYURVEDA PHARMACY					Ref:ISO 9001:2015
	P.O Kuthpady-574118,Udupi Dist;Karnataka State					DOC.No.SDMAP/QC/02/R001
	Q.C DEPARTMENT
CERTIFICATE OF ANALYSIS FOR RAW MATERIALS
Name of the raw material: Guduchi (dry)					References:IP/BP/API/IN HOUSE
Supplier name:Chethan Ayurvedic					A.R.NO: RM220076
Category: Stem					BATCH NO:
GRN No:					ANALYSIS STARTED ON:04-05-2020
Item Code:GDC					ANALYSIS COMPLETED ON:05-05-2020
Quantity Received:640Kg
SL.NO	Physicochemical test		Limits			Results
1	Description		Greenish Brown surface with characteristic smell and bitter taste			Complies
2	Foreign Matter		NMT 2%			Complies
3	Total Ash		NMT 16%			0.064
4	Acid-Insoluble Ash		NMT3%			0.0215
5	Water soluble extractive		NLT11%			0.118
6	Alcohol soluble extractive		NLT 3%			0.088
Conclusion:The above samples complies/does not comply to the standards as per the specification.
Analysed by Q.C Chemist					Approved By Officer Q.C
	SDM AYURVEDA PHARMACY					Ref:ISO 9001:2015
	P.O Kuthpady-574118,Udupi Dist;Karnataka State					DOC.No.SDMAP/QC/02/R001
	Q.C DEPARTMENT
CERTIFICATE OF ANALYSIS FOR RAW MATERIALS
Name of the raw material: VASAKA					References:IP/BP/API/IN HOUSE
Supplier name:Chethan Ayurveda					A.R.NO: RM220178
Category:Root					BATCH NO:
GRN No:					ANALYSIS STARTED ON:20-04-2020
Item Code:VSKW					ANALYSIS COMPLETED ON:21-04-2020
Quantity Received:140Kg
SL.NO	Physicochemical test		Limits			Results
1	Description		Greyish-brown to dark brown externally; creamish-white internally; hard fracture; bitter taste,.			Complies
2	Foreign Matter		NMT 1%			Nil
3	Total Ash		NMT 5%			0.046
4	Acid-Insoluble Ash		NMT 1%			0.007
5	Water soluble extractive		NLT 10%			0.198
6	Alcohol soluble extractive		NLT 4%			0.296
Conclusion:The above samples complies/does not comply to the standards as per the specification.
Analysed by Q.C Chemist					Approved By Officer Q.C
	SDM AYURVEDA PHARMACY					Ref:ISO 9001:2015
	P.O Kuthpady-574118,Udupi Dist;Karnataka State					DOC.No.SDMAP/QC/02/R001
	Q.C DEPARTMENT
CERTIFICATE OF ANALYSIS FOR RAW MATERIALS
Name of the raw material: PATOLA					References:IP/BP/API/IN HOUSE
Supplier name:A.S.Chidambaram					A.R.NO: RM211252
Category: Whole plant					BATCH NO:
GRN No:					ANALYSIS STARTED ON:04-03-2020
Item Code:PTO					ANALYSIS COMPLETED ON:05-03-2020
Quantity Received:104Kg
SL.NO	Physicochemical test		Limits			Results
1	Description		Pale or light-green In colour,having bitter taste			Complies
2	Foreign Matter		NMT 2%			Complies
3	Total Ash		NMT 16%			0.049
4	Acid-Insoluble Ash		NMT 4%			0.0265
5	Water soluble extractive		NLT 25%			0.264
6	Alcohol soluble extractive		NLT 10%			0.16
Conclusion:The above samples complies/does not comply to the standards as per the specification.
Analysed by Q.C Chemist					Approved By Officer Q.C
	SDM AYURVEDA PHARMACY					Ref:ISO 9BU255:CC274001:2015
	P.O Kuthpady-574118,Udupi Dist;Karnataka State					DOC.No.SDMAP/QC/02/R001
	Q.C DEPARTMENT
CERTIFICATE OF ANALYSIS FOR RAW MATERIALS
Name of the raw material:KANTAKARI					References:IP/BP/API/IN HOUSE
Supplier name:Chethan ayurveda					A.R.NO: RM220016
Category: whole Plant					BATCH NO:
GRN No:					ANALYSIS STARTED ON:01-02-2020
Item Code:KNK					ANALYSIS COMPLETED ON:03-02-2020
Quantity Received:156Kg
SL.NO	Physicochemical test		Limits			Results
1	Description		Green when it is fresh having sharp prickles.Odour and taste are not distinct.			Complies
2	Foreign Matter		NMT 2%			Complies
3	Total Ash		NMT 9%			0.082
4	Acid-Insoluble Ash		NMT 3%			0.0225
5	Water soluble extractive		NLT 16%			0.172
6	Alcohol soluble extractive		NLT 6%			0.186
Conclusion:The above samples complies/does not comply to the standards as per the specification.
Analysed by Q.C Chemist					Approved By Officer Q.C
	SDM AYURVEDA PHARMACY					Ref:ISO 9001:2015
	P.O Kuthpady-574118,Udupi Dist;Karnataka State					DOC.No.SDMAP/QC/02/R001
	Q.C DEPARTMENT
CERTIFICATE OF ANALYSIS FOR RAW MATERIALS
Name of the raw material: Patha					References:IP/BP/API/IN HOUSE
Supplier name:Manav Ayurveda					A.R.NO: RM211508
Category: Stem					BATCH NO:
GRN No:					ANALYSIS STARTED ON:02-05-2020
Item Code:PA					ANALYSIS COMPLETED ON:03-05-2020
Quantity Received:115Kg
SL.NO	Physicochemical test		Limits			Results
1	Description		Light brown to yellowish in colour,having faint aromatic odour and bitter taste.			Complies
2	Foreign Matter		NMT 2%			Nil
3	Total Ash		NMT 7%			0.044
4	Acid-Insoluble Ash		NMT 1%			0.008
5	Water soluble extractive		NLT 13%			0.163
6	Alcohol soluble extractive		NLT 11%			0.112
Conclusion:The above samples complies/does not comply to the standards as per the specification.
Analysed by Q.C Chemist					Approved By Officer Q.C
	SDM AYURVEDA PHARMACY					Ref:ISO 9001:2015
	P.O Kuthpady-574118,Udupi Dist;Karnataka State					DOC.No.SDMAP/QC/02/R001
	Q.C DEPARTMENT
CERTIFICATE OF ANALYSIS FOR RAW MATERIALS
Name of the raw material: VIDANGA					References:IP/BP/API/IN HOUSE
Supplier name:Chethan Ayurveda					A.R.NO: RM220181
Category: Fruit					BATCH NO:
GRN No:					ANALYSIS STARTED ON:25-04-2020
Item Code:VDG					ANALYSIS COMPLETED ON:26-04-2020
Quantity Received:136Kg
SL.NO	Physicochemical test		Limits			Results
1	Description		Reddish colour with yellowish spots having slightly aromatic odour and astringent taste.			Complies
2	Foreign Matter		NMT 2%			Complies
3	Total Ash		NMT 6%			0.0425
4	Acid-Insoluble Ash		NMT 1.5%			0.0095
5	Water soluble extractive		NLT 9%			0.108
6	Alcohol oluble extractive		NLT 10%			0.208
Conclusion:The above samples complies/does not comply to the standards as per the specification.
Analysed by Q.C Chemist					Approved By Officer Q.C
	SDM AYURVEDA PHARMACY					Ref:ISO 9001:2015
	P.O Kuthpady-574118,Udupi Dist;Karnataka State					DOC.No.SDMAP/QC/02/R001
	Q.C DEPARTMENT
CERTIFICATE OF ANALYSIS FOR RAW MATERIALS
Name of the raw material:Deva Daru					References:IP/BP/API/IN HOUSE
Supplier name:Bharath Trading Company					A.R.NO: RM220162
Category:Heart Wood					BATCH NO:
GRN No:					ANALYSIS STARTED ON:13-02-2020
Item Code:DARU					ANALYSIS COMPLETED ON:14-02-2020
Quantity Received:96.3Kg
SL.NO	Physicochemical test		Limits			Results
1	Description		Moderately hard wood with light yellowish-brown to brown in colour,odour and taste not distinct.			Complies
2	Foreign Matter		NMT 1%			Nil
3	Total Ash		NMT 2%			0.016
4	Acid-Insoluble Ash		NMT 1%			0.007
5	Water soluble extractive		NLT 1.5%			0.024
6	Alcohol soluble extractive		NLT 7%			0.502
Conclusion:The above samples complies/does not comply to the standards as per the specification.
Analysed by Q.C Chemist					Approved By Officer Q.C
	SDM AYURVEDA PHARMACY					Ref:ISO 9001:2015
	P.O Kuthpady-574118,Udupi Dist;Karnataka State					DOC.No.SDMAP/QC/02/R001
	Q.C DEPARTMENT
CERTIFICATE OF ANALYSIS FOR RAW MATERIALS
Name of the raw material: Pippali					References:IP/BP/API/IN HOUSE
Supplier name:Chethan Ayurveda					A.R.NO: RM220203
Category:Fruit					BATCH NO:
GRN No:					ANALYSIS STARTED ON:21-05-2020
Item Code:PI					ANALYSIS COMPLETED ON:22-05-2020
Quantity Received:200Kg
SL.NO	Physicochemical test		Limits			Results
1	Description		Fruit greenish-black to black in Colour,pungent producing numbness on the tongue;aromatic odour.			Complies
2	Foreign Matter		NMT 2%			Complies
3	Total Ash		NMT 7%			0.035
4	Acid-Insoluble Ash		NMT 0.5%			0.0045
5	Water soluble extractive		NLT 7%			0.124
6	Alcohol soluble extractive		NLT 5%			0.182
Conclusion:The above samples complies/does not comply to the standards as per the specification.
Analysed by Q.C Chemist					Approved By Officer Q.C
	SDM AYURVEDA PHARMACY					Ref:ISO 9001:2015
	P.O Kuthpady-574118,Udupi Dist;Karnataka State					DOC.No.SDMAP/QC/02/R001
	Q.C DEPARTMENT
CERTIFICATE OF ANALYSIS FOR RAW MATERIALS
Name of the raw material:Yavakshara					References:IP/BP/API/IN HOUSE
Supplier name:Ruby Trading					A.R.NO: RM211437
Category:Yavakshara					BATCH NO:
GRN No:					ANALYSIS STARTED ON:18-03-2020
Item Code:YAV					ANALYSIS COMPLETED ON:18-03-2020
Quantity Received:102.60Kg
SL.NO	Physicochemical test		Limits			Results
1	Description		white coloured solid having no distinct taste and odour			Complies
2	Foreign Matter		Nil			Complies
3	Starch Test		Apperance of blue colour using iodine solution			Absent
4	CaCO3		Apperance of effervescences when reacted with HCl			Present
5	pH		07-10			8.64
Conclusion:The above samples complies/does not comply to the standards as per the specification.
Analysed by Q.C Chemist					Approved By Officer Q.C
	SDM AYURVEDA PHARMACY					Ref:ISO 9001:2015
	P.O Kuthpady-574118,Udupi Dist;Karnataka State					DOC.No.SDMAP/QC/02/R001
	Q.C DEPARTMENT
CERTIFICATE OF ANALYSIS FOR RAW MATERIALS
Name of the raw material: Sarjakshara					References:IP/BP/API/IN HOUSE
Supplier name:B.T.C					A.R.NO: RM220252
Category: Kshara					BATCH NO:R/21-22/
GRN No:					ANALYSIS STARTED ON:03-05-2020
Item Code:SJ					ANALYSIS COMPLETED ON:03-05-2020
Quantity Received:47.5Kg
SL.NO	Physicochemical test		Limits			Results
1	Description		Grey Coloured crystalline powder			Complies
2	Foreign Matter		Nil			Complies
3	pH		6.00-9.00			8.3
Conclusion:The above samples complies/does not comply to the standards as per the specification.
Analysed by Q.C Chemist					Approved By Officer Q.C
	SDM AYURVEDA PHARMACY					Ref:ISO 9001:2015
	P.O Kuthpady-574118,Udupi Dist;Karnataka State					DOC.No.SDMAP/QC/02/R001
	Q.C DEPARTMENT
CERTIFICATE OF ANALYSIS FOR RAW MATERIALS
Name of the raw material:NAGARA					References:IP/BP/API/IN HOUSE
Supplier name: B.T.C					A.R.NO: RM220127
Category: Rhizome					BATCH NO:
GRN No:					ANALYSIS STARTED ON: 12-03-2020
Item Code:NG					ANALYSIS COMPLETED ON: 13-03-2020
Quantity Received: 307Kg
SL.NO	Physicochemical test		Limits			Results
1	Description		Greenish yellow In colour with agreeable aromatic odour and agreeable pungent taste			complies
2	Foreign Matter		NMT 2%			Nil
3	Total Ash		NMT6%			0.0505
4	Acid Insoluble Ash		NMT 1.5%			0.0085
5	Water soluble extractive		NLT 10%			0.256
6	Alcohol soluble extractive		NLT 3%			0.524
Conclusion:The above samples complies/does not comply to the standards as per the specification.
Analysed by Q.C Chemist					Approved By Officer Q.C
	SDM AYURVEDA PHARMACY					Ref:ISO 9001:2015
	P.O Kuthpady-574118,Udupi Dist;Karnataka State					DOC.No.SDMAP/QC/02/R001
	Q.C DEPARTMENT
CERTIFICATE OF ANALYSIS FOR RAW MATERIALS
Name of the raw material: PUSHKARAMOOLA					References:IP/BP/API/IN HOUSE
Supplier name:B.T.C					A.R.NO: RM220060
Category: Root					BATCH NO:
GRN No:					ANALYSIS STARTED ON:03-04-2020
Item Code:PKM					ANALYSIS COMPLETED ON:04-04-2020
Quantity Received:196Kg
SL.NO	Physicochemical test		Limits			Results
1	Description		It have brownish-grey colour with camphoraceous and aromatic odour and bitter taste			Complies
2	Foreign Matter		NMT 2%			Nil
3	Total Ash		NMT 5%			0.048
4	Acid-Insoluble Ash		NMT 0.6%			0.003
5	Water soluble extractive		NLT 20%			0.34
6	Alcohol soluble extractive		NLT 10%			0.442
Conclusion:The above samples complies/does not comply to the standards as per the specification.
Analysed by Q.C Chemist					Approved By Officer Q.C
	SDM AYURVEDA PHARMACY					Ref:ISO 9001:2015
	P.O Kuthpady-574118,Udupi Dist;Karnataka State					DOC.No.SDMAP/QC/02/R001
	Q.C DEPARTMENT
CERTIFICATE OF ANALYSIS FOR RAW MATERIALS
Name of the raw material: HARIDRA					References:IP/BP/API/IN HOUSE
Supplier name: Sarojamma					A.R.NO: RM220134
Category:Rhizome					BATCH NO:
GRN No:					ANALYSIS STARTED ON:12-05-2020
Item Code:HD					ANALYSIS COMPLETED ON:13-05-2020
Quantity Received:300Kg
SL.NO	Physicochemical test		Limits			Results
1	Description		Yellowish Brown coloured rhizome having characteristic smell and taste			Complies
2	Foreign Matter		NMT 2%			Complies
3	Total Ash		NMT 9%			0.042
4	Acid Insoluble Ash		NMT 1%			0.0075
5	Water soluble extractive		NLT 12%			0.138
6	Alcohol soluble extractive		NLT 8%			0.126
Conclusion:The above samples complies/does not comply to the standards as per the specification.
Analysed by Q.C Chemist					Approved By Officer Q.C
	SDM AYURVEDA PHARMACY					Ref:ISO 9001:2015
	P.O Kuthpady-574118,Udupi Dist;Karnataka State					DOC.No.SDMAP/QC/02/R001
	Q.C DEPARTMENT
CERTIFICATE OF ANALYSIS FOR RAW MATERIALS
Name of the raw material: SATAPUSHPA					References:IP/BP/API/IN HOUSE
Supplier name:Chethan Ayurveda					A.R.NO: RM220197
Category:Seed					BATCH NO:
GRN No:					ANALYSIS STARTED ON:25-03-2020
Item Code:STS					ANALYSIS COMPLETED ON:26-03-2020
Quantity Received:300Kg
SL.NO	Physicochemical test		Limits			Results
1	Description		Dark Brown In colour with faintly aromatic odour and bitter pungent taste			Complies
2	Foreign Matter		NMT 5%			Complies
3	Total Ash		NMT14%			0.08
4	Acid-Insoluble Ash		NMT 1.5%			0.0105
5	Water soluble extractive		NLT 15%			0.156
6	Alcohol soluble extractive		NLT 4%			0.104
Conclusion:The above samples complies/does not comply to the standards as per the specification.
Analysed by Q.C Chemist					Approved By Officer Q.C
	SDM AYURVEDA PHARMACY					Ref:ISO 9001:2015
	P.O Kuthpady-574118,Udupi Dist;Karnataka State					DOC.No.SDMAP/QC/02/R001
	Q.C DEPARTMENT
CERTIFICATE OF ANALYSIS FOR RAW MATERIALS
Name of the raw material: CHAVYA					References:IP/BP/API/IN HOUSE
Supplier name:Manav Ayurveda					A.R.NO: RM211559
Category: dried stem					BATCH NO:
GRN No:					ANALYSIS STARTED ON:08-04.2020
Item Code:CYA					ANALYSIS COMPLETED ON:09-04.2020
Quantity Received:55Kg
SL.NO	Physicochemical test		Limits			Results
1	Description		Greyish brown In colour with peppery odour and acrid taste			Complies
2	Foreign Matter		NMT 2%			Complies
3	Total Ash		NMT 10%			0.038
4	Acid-Insoluble Ash		NMT 1%			0.0085
5	Water soluble extractive		NLT 6%			0.068
6	Alcohol soluble extractive		NLT 3%			0.036
Conclusion:The above samples complies/does not comply to the standards as per the specification.
Analysed by Q.C Chemist					Approved By Officer Q.C
	SDM AYURVEDA PHARMACY					Ref:ISO 9001:2015
	P.O Kuthpady-574118,Udupi Dist;Karnataka State					DOC.No.SDMAP/QC/02/R001
	Q.C DEPARTMENT
CERTIFICATE OF ANALYSIS FOR RAW MATERIALS
Name of the raw material: Maricha					References:IP/BP/API/IN HOUSE
Supplier name:Saibaba					A.R.NO: RM211565
Category: Fruit					BATCH NO:
GRN No:					ANALYSIS STARTED ON:-08-05-2020
Item Code:MAR					ANALYSIS COMPLETED ON:09-05-2020
Quantity Received:300Kg
SL.NO	Physicochemical test		Limits			Results
1	Description		Black coloured hard fruit having aromatic odour And pungent taste			Complies
2	Foreign Matter		NMT 2%			Complies
3	Total Ash		NMT 5%			0.0445
4	Acid-Insoluble Ash		NMT 0.5%			0.0035
5	Water soluble extractive		NLT 6%			0.088
6	Alcohol soluble extractive		NLT 6%			0.12
Conclusion:The above samples complies/does not comply to the standards as per the specification.
Analysed by Q.C Chemist					Approved By Officer Q.C
	SDM AYURVEDA PHARMACY					Ref:ISO 9001:2015
	P.O Kuthpady-574118,Udupi Dist;Karnataka State					DOC.No.SDMAP/QC/02/R001
	Q.C DEPARTMENT
CERTIFICATE OF ANALYSIS FOR RAW MATERIALS
Name of the raw material: Kutaja					References:IP/BP/API/IN HOUSE
Supplier name:Crudex India					A.R.NO: RM211335
Category:Stem Bark					BATCH NO:
GRN No:					ANALYSIS STARTED ON:21-04-2020
Item Code:KUTW					ANALYSIS COMPLETED ON:22-04-2020
Quantity Received:102.60Kg
SL.NO	Physicochemical test		Limits			Results
1	Description		Brown Coloured bark having aromatic odour and astringent taste			Complies
2	Foreign Matter		NMT 2%			Complies
3	Total Ash		NMT 8%			0.056
4	Acid-Insoluble Ash		NMT 1%			0.0085
5	Water soluble extractive		NLT 15%			0.308
6	Alcohol soluble extractive		NLT 18%			0.262
Conclusion:The above samples complies/does not comply to the standards as per the specification.
Analysed by Q.C Chemist					Approved By Officer Q.C
	SDM AYURVEDA PHARMACY					Ref:ISO 9001:2015
	P.O Kuthpady-574118,Udupi Dist;Karnataka State					DOC.No.SDMAP/QC/02/R001
	Q.C DEPARTMENT
CERTIFICATE OF ANALYSIS FOR RAW MATERIALS
Name of the raw material: AJAMODA					References:IP/BP/API/IN HOUSE
Supplier name:B.T.C					A.R.NO: RM220228
Category: dried fruit					BATCH NO:
GRN No:					ANALYSIS STARTED ON:03-02-2020
Item Code:AJ					ANALYSIS COMPLETED ON:03-02-2020
Quantity Received:201Kg
SL.NO	Physicochemical test		Limits			Results
1	Description		Yellowish Brown In colour with aromatic odour and slightly bitter taste giving a sensation of warmth to tongue.			Complies
2	Foreign Matter		NMT 5%			Complies
3	Total Ash		NMT14%			0.1185
4	Acid-Insoluble Ash		NMT 4%			0.0265
5	Water soluble extractive		NLT 3%			0.18
6	Alcohol soluble extractive		NLT 14%			0.158
Conclusion:The above samples complies/does not comply to the standards as per the specification.
Analysed by Q.C Chemist					Approved By Officer Q.C
	SDM AYURVEDA PHARMACY					Ref:ISO 9001:2015
	P.O Kuthpady-574118,Udupi Dist;Karnataka State					DOC.No.SDMAP/QC/02/R001
	Q.C DEPARTMENT
CERTIFICATE OF ANALYSIS FOR RAW MATERIALS
Name of the raw material: CHITRAKA					References:IP/BP/API/IN HOUSE
Supplier name: B.T.C					A.R.NO: RM220138
Category:Root					BATCH NO:
GRN No:					ANALYSIS STARTED ON:12-03-2020
Item Code:CKA					ANALYSIS COMPLETED ON:13-03-2020
Quantity Received:89Kg
SL.NO	Physicochemical test		Limits			Results
1	Description		Brown In colour with Disagreeable odour and acrid taste			Complies
2	Foreign Matter		NMT 3%			Complies
3	Total Ash		NMT3%			0.027
4	Acid-Insoluble Ash		NMT 1%			0.0065
5	Water soluble extractive		NLT 12%			0.134
6	Alcohol soluble extractive		NLT 12%			0.198
Conclusion:The above samples complies/does not comply to the standards as per the specification.
Analysed by Q.C Chemist					Approved By Officer Q.C
	SDM AYURVEDA PHARMACY					Ref:ISO 9001:2015
	P.O Kuthpady-574118,Udupi Dist;Karnataka State					DOC.No.SDMAP/QC/02/R001
	Q.C DEPARTMENT
CERTIFICATE OF ANALYSIS FOR RAW MATERIALS
Name of the raw material: Katuki Rohini					References:IP/BP/API/IN HOUSE
Supplier name: Chethan Ayurveda					A.R.NO: RM220180
Category: Rhizome					BATCH NO:
GRN No:					ANALYSIS STARTED ON: 25-02-2020
Item Code:KTK					ANALYSIS COMPLETED ON: 26-02-2020
Quantity Received: 194 Kg
SL.NO	Physicochemical test		Limits			Results
1	Description		2.5-8 cm long and 4-8 mm thick, subcylindrical, straight or slightly curved, externally greyish-brown, surface rough due to longitudinal wrinkles, pleasant odour and bitter taste			Complies
2	Foreign Matter		NMT 2%			Complies
3	Total Ash		NMT 7%			0.0445
4	Acid-Insoluble Ash		NMT 1%			0.0065
5	Water soluble extractive		NLT 20%			0.368
6	Alcohol soluble extractive		NLT 10%			0.536
Conclusion:The above samples complies/does not comply to the standards as per the specification.
Analysed by Q.C Chemist					Approved By Officer Q.C
	SDM AYURVEDA PHARMACY					Ref:ISO 9001:2015
	P.O Kuthpady-574118,Udupi Dist;Karnataka State					DOC.No.SDMAP/QC/02/R001
	Q.C DEPARTMENT
CERTIFICATE OF ANALYSIS FOR RAW MATERIALS
Name of the raw material: Bhallataka					References:IP/BP/API/IN HOUSE
Supplier name:Bharath Trading Company					A.R.NO: RM190239
Category: Fruit					BATCH NO:
GRN No:					ANALYSIS STARTED ON:07-03-2020
Item Code:BLA					ANALYSIS COMPLETED ON:08-03-2020
Quantity Received:2Kg
SL.NO	Physicochemical test		Limits			Results
1	Description		Blackish Brown in colour contain an acrid and irritant yellowish oily secretion.			Complies
2	Foreign Matter		NMT 1%			Complies
3	Total Ash		NMT4%			0.034
4	Acid-Insoluble Ash		NMT 0.5%			0.0035
5	Water soluble extractive		NLT 5%			0.118
Conclusion:The above samples complies/does not comply to the standards as per the specification.
Analysed by Q.C Chemist					Approved By Officer Q.C
	SDM AYURVEDA PHARMACY					Ref:ISO 9001:2015
	P.O Kuthpady-574118,Udupi Dist;Karnataka State					DOC.No.SDMAP/QC/02/R001
	Q.C DEPARTMENT
CERTIFICATE OF ANALYSIS FOR RAW MATERIALS
Name of the raw material: VACHA					References:IP/BP/API/IN HOUSE
Supplier name:B.T.C					A.R.NO: RM220165
Category: Rhizome					BATCH NO:
GRN No:					ANALYSIS STARTED ON:13-05-2020
Item Code:VC					ANALYSIS COMPLETED ON:14-05-2020
Quantity Received:97.5Kg
SL.NO	Physicochemical test		Limits			Results
1	Description		Light brown with reddish-tinge to pinkish colour externally with aromatic odour and pungent bitter taste			complies
2	Foreign Matter		NMT 1%			Complies
3	Total Ash		NMT 7%			0.0625
4	Acid-Insoluble Ash		NMT 1%			0.0085
5	Water soluble extractive		NLT 16%			0.172
6	Alcohol soluble extractive		NLT 9%			0.294
Conclusion:The above samples complies/does not comply to the standards as per the specification.
Analysed by Q.C Chemist					Approved By Officer Q.C
	SDM AYURVEDA PHARMACY					Ref:ISO 9001:2015
	P.O Kuthpady-574118,Udupi Dist;Karnataka State					DOC.No.SDMAP/QC/02/R001
	Q.C DEPARTMENT
CERTIFICATE OF ANALYSIS FOR RAW MATERIALS
Name of the raw material: Pippalimoola					References:IP/BP/API/IN HOUSE
Supplier name:B.T.C					A.R.NO: RM220248
Category:Fruit					BATCH NO:
GRN No:					ANALYSIS STARTED ON:03-02-2020
Item Code:PP					ANALYSIS COMPLETED ON:04-02-2020
Quantity Received:60Kg
SL.NO	Physicochemical test		Limits			Results
1	Description		Drug available in cut pieces, having distinct internodes and swollen nodes with a number of small rootlets and root scars; stout, cylindrical, 0.2-0.6 cm thick, reddish brown to grey; aromatic odour;pungent taste.			Complies
2	Foreign Matter		NMT 2%			Complies
3	Total Ash		NMT 5.5%			0.043
4	Acid-Insoluble Ash		NMT 0.2%			0.0005
5	Water soluble extractive		NLT 12%			0.124
6	Alcohol soluble extractive		NLT 4%			0.146
Conclusion:The above samples complies/does not comply to the standards as per the specification.
Analysed by Q.C Chemist					Approved By Officer Q.C
	SDM AYURVEDA PHARMACY					Ref:ISO 9001:2015
	P.O Kuthpady-574118,Udupi Dist;Karnataka State					DOC.No.SDMAP/QC/02/R001
	Q.C DEPARTMENT
CERTIFICATE OF ANALYSIS FOR RAW MATERIALS
Name of the raw material: RASNA					References:IP/BP/API/IN HOUSE
Supplier name:B.T.C					A.R.NO: RM220010
Category: Root/Rhizome					BATCH NO:
GRN No:					ANALYSIS STARTED ON:24-03-2020
Item Code:RN					ANALYSIS COMPLETED ON:25-03-2020
Quantity Received:151Kg
SL.NO	Physicochemical test		Limits			Results
1	Description		The external surface of young root is white,mature one is light brown to dark brown with bitter taste			Complies
2	Foreign Matter		NMT 2%			Complies
3	Total Ash		NMT 22%			0.044
4	Acid-Insoluble Ash		NMT 7%			0.012
5	Water soluble extractive		NLT 23%			0.242
6	Alcohol soluble extractive		NLT 8%			0.31
Conclusion:The above samples complies/does not comply to the standards as per the specification.
Analysed by Q.C Chemist					Approved By Officer Q.C
	SDM AYURVEDA PHARMACY					Ref:ISO 9001:2015
	P.O Kuthpady-574118,Udupi Dist;Karnataka State					DOC.No.SDMAP/QC/02/R001
	Q.C DEPARTMENT
CERTIFICATE OF ANALYSIS FOR RAW MATERIALS
Name of the raw material: Athivisha					References:IP/BP/API/IN HOUSE
Supplier name:Bharath trading company					A.R.NO: RM220235
Category: Rhizome					BATCH NO:
GRN No:					ANALYSIS STARTED ON:04-04-2020
Item Code:ATI					ANALYSIS COMPLETED ON:05-04-2020
Quantity Received:20Kg
SL.NO	Physicochemical test		Limits			Results
1	Description		Externally light ash-grey, white or grey-brown, while internally starch white,having bitter taste.			Complies
2	Foreign Matter		NMT 2%			complies
3	Total Ash		NMT 4%			0.035
4	Acid-Insoluble Ash		NMT 1%			0.0075
5	Water soluble extractive		NLT 24%			0.252
6	Alcohol soluble extractive		NLT 6%			0.586
Conclusion:The above samples complies/does not comply to the standards as per the specification.
Analysed by Q.C Chemist					Approved By Officer Q.C
	SDM AYURVEDA PHARMACY					Ref:ISO 9001:2015
	P.O Kuthpady-574118,Udupi Dist;Karnataka State					DOC.No.SDMAP/QC/02/R001
	Q.C DEPARTMENT
CERTIFICATE OF ANALYSIS FOR RAW MATERIALS
Name of the raw material: MANJISTA					References:IP/BP/API/IN HOUSE
Supplier name:B.T.C					A.R.NO: RM220191
Category:Stem					BATCH NO:
GRN No:					ANALYSIS STARTED ON:20-05-2020
Item Code:MGT					ANALYSIS COMPLETED ON:21-05-2020
Quantity Received:114Kg
SL.NO	Physicochemical test		Limits			Results
1	Description		Stem slender, more or less cylindrical, slightly flattened, wiry, about 0.5 cm thick, brown to purple in coloure;distinct nodes having two leaf scars.			Complies
2	Foreign Matter		NMT 2%			Nil
3	Total Ash		NMT 12%			0.054
4	Acid-Insoluble Ash		NMT 0.5%			0.0045
5	Water soluble extractive		NLT 17%			0.274
6	Alcohol soluble extractive		NLT 3%			0.286
Conclusion:The above samples complies/does not comply to the standards as per the specification.
Analysed by Q.C Chemist					Approved By Officer Q.C
	SDM AYURVEDA PHARMACY					Ref:ISO 9001:2015
	P.O Kuthpady-574118,Udupi Dist;Karnataka State					DOC.No.SDMAP/QC/02/R001
	Q.C DEPARTMENT
CERTIFICATE OF ANALYSIS FOR RAW MATERIALS
Name of the raw material:Rishabaka					References:IP/BP/API/IN HOUSE
Supplier name:B.T.C					A.R.NO: RM211491
Category: Pseudo Bulb					BATCH NO:
GRN No:					ANALYSIS STARTED ON:29-05-2020
Item Code:RIS					ANALYSIS COMPLETED ON:30-05-2020
Quantity Received:10Kg
SL.NO	Physicochemical test		Limits			Results
1	Description		Light brown in colour,cut surface dark brown, coarsely granulated with irregular margins and white spots; pleasant smell; slightly astringent, mucilagenous in taste.			Complies
2	Foreign Matter		NMT 2%			Complies
3	Total Ash		NMT3%			0.026
4	Acid-Insoluble Ash		NMT 0.5%			0.0045
5	Water soluble extractive		NLT19%			0.346
6	Alcohol soluble extractive		NLT 4%			0.052
Conclusion:The above samples complies/does not comply to the standards as per the specification.
Analysed by Q.C Chemist					Approved By Officer Q.C
	SDM AYURVEDA PHARMACY					Ref:ISO 9001:2015
	P.O Kuthpady-574118,Udupi Dist;Karnataka State					DOC.No.SDMAP/QC/02/R001
	Q.C DEPARTMENT
CERTIFICATE OF ANALYSIS FOR RAW MATERIALS
Name of the raw material: GUGGULU					References:IP/BP/API/IN HOUSE
Supplier name:Chethan Ayurveda					A.R.NO: RM211284
Category: Exudate					BATCH NO:
GRN No:					ANALYSIS STARTED ON:04-04-2020
Item Code:GA					ANALYSIS COMPLETED ON:05-04-2020
Quantity Received:502 Kg
SL.NO	Physicochemical test		Limits			Results
1	Description		Brown In colour with aromatic odour and astringent and bitter taste			Complies
2	Foreign Matter		NMT 4%			Complies
3	Total Ash		NMT 5%			0.039
4	Acid-Insoluble Ash		NMT 1%			0.009
5	Water soluble extractive		NLT 53%			0.662
6	Alcohol soluble extractive		NLT 27%			0.308
Conclusion:The above samples complies/does not comply to the standards as per the specification.
Analysed by Q.C Chemist					Approved By Officer Q.C
	SDM AYURVEDA PHARMACY					Ref:ISO 9001:2015
	P.O Kuthpady-574118,Udupi Dist;Karnataka State					DOC.No.SDMAP/QC/02/R001
	Q.C DEPARTMENT
CERTIFICATE OF ANALYSIS FOR RAW MATERIALS
Name of the raw material:Ghee					References:IP/BP/API/IN HOUSE
Supplier name:D.K.Co					A.R.NO: RM220280
Category:Ghee					BATCH NO:
GRN No:					ANALYSIS STARTED ON:07-03-2020
Item Code:GHEE					ANALYSIS COMPLETED ON:07-03-2020
Quantity Received:495Kg
SL.NO	Physicochemical test		Limits			Results
1	Description		An oily liquid or a semisolid at room temperature,granular in texture,light yellow in colour,odour rich and pleasant taste.			Complies
2	Loss on Drying at 110°C		NMT 0.5%			Complies
3	Refractive Index		1.46-1.47			1.4652
4	Saponification Value		NMT 225			213.21
5	Specific gravity		0.9-1g/cm3			0.913g/cm3
6	Acid Value		NMT 3			1.56
Conclusion:The above samples complies/does not comply to the standards as per the specification.
Analysed by Q.C Chemist					Approved By Officer Q.C
	SDM AYURVEDA P+AB1:BK17HARMACY					Ref:ISO 9001:2015
	P.O Kuthpady-574118,Udupi Dist;Karnataka State					DOC.No.SDMAP/QC/02/R001
	Q.C DEPARTMENT
CERTIFICATE OF ANALYSIS FOR GRITHA
Product name:Guggulu Tiktha Gritha				Mfg.Date: Aug-2020
Item code:GTG				Exp.Date:Jul-2022
A.R.No:FP20021				ANALYSIS STARTED ON:24.07.2020
Batch NO:GTG004				ANALYSIS COMPLETED ON:25.07.2020
Batch Size:150Kg
REFERENCES: Pharmacopoeial Standards For Ayurvedic Formulations/In House Specification.
SL.NO	Physicochemical test		Limits			Results
1	Description		Yellow coloured greasy medicated gritha having specific pleasant odour.			Complies
2	Loss on drying at 110°C		NMT2% w/w			0% w/w
3	Specific Gravity		0.9-1.0g/cm3			0.909 g/cm3
4	Refractive Index		1.45-1.48			1.469
5	Saponification values		NMT 255			237.06
6	Acid value		NMT 4			2.57
Conclusion: The above samples complies/does not comply to the standards as per the specification.
Analysed By Q.C Chemist						Approved By Officer Q.C
